# Supplementary material for: Characterization of WO3/Silicone Rubber Composites for Hydrogen-Sensitive Gasochromic Application
Source: Molecules. 2024 Jul 26;29(15):3499. doi: 10.3390/molecules29153499 (PMC11314044; doi:10.3390/molecules29153499)
Supplement: Supplementary file 1 [file molecules-29-03499-s001.zip]

Archive with 1 entries (1 files):
- molecules-3109612-supplementary.pdf
